# Supplementary material for: Nutritional and Inflammatory Markers Associated with SARS-CoV-2 Infection in the Elderly
Source: Int J Mol Sci. 2024 Jul 15;25(14):7749. doi: 10.3390/ijms25147749 (PMC11277511; doi:10.3390/ijms25147749)
Supplement: Supplementary file 1 [file ijms-25-07749-s001.zip]

Archive with 1 entries (1 files):
- ijms-3042060-supplementary.pdf
